# Supplementary material for: Analysis of Quantitative Phytochemical Content and Antioxidant Activity of Leaf, Stem, and Bark of Gymnosporia senegalensis (Lam.) Loes
Source: Plants (Basel). 2024 May 21;13(11):1425. doi: 10.3390/plants13111425 (PMC11174610; doi:10.3390/plants13111425)
Supplement: Supplementary file 1 [file plants-13-01425-s001.zip]

Archive with 1 entries (1 files):
- plants-3000004-supplementary.pdf
